# Supplementary material for: Taxonomic profiling of Nasutitermes takasagoensis microbiota to investigate the role of termites as vectors of bacteria linked to ironwood tree decline in Guam
Source: PLoS One. 2023 Dec 22;18(12):e0296081. doi: 10.1371/journal.pone.0296081 (PMC10745211; doi:10.1371/journal.pone.0296081)
Supplement: S1 Table — (XLSX) [file pone.0296081.s005.xlsx]

## Sheet: Sheet1
S1 Table. Location-, tree-, and plot-related metadata for Nasutitermes takasagoensis termite samples.
Termite sample ID	Geographical Location	GPS Coordinates	Altitude	Parent Material	Site Management	Presence of Ralstonia	Tree Decline Severity	Tree Health	Plot Average DS	Proportion of Dead Trees in Plot	Proportion of Trees with Termites in Plot
19-77	Watsons Farm Yigo	13.56583, 144.87688	High	Lime	Moderate	Positive	heavily damaged	Sick	2	0.5	0.33
19-78	Watsons Farm Yigo	13.56598, 144.87462	High	Lime	Moderate	Negative	nearly dead	Sick	0.47	0.03	0.39
19-79	Watsons Farm Yigo	13.56706, 144.87537	High	Lime	Moderate	Negative	distinctly damaged	Sick	1.5	0	0.5
19-80	Watsons Farm Yigo	13.56660, 144.87416	High	Lime	Moderate	Negative	symptomless	Healthy	0.91	0.03	0.66
19-81	Watsons Farm Yigo	13.56456, 144.87746	High	Lime	Moderate	Negative	slightly damaged	Sick	1.29	0	0.62
19-82	UOG Ija Station	13.26583, 144.71691	Low	Tuff	Moderate	Positive	heavily damaged	Sick	3	0.39	0.48
19-83	UOG Ija Station	13.26529, 144.71629	Low	Tuff	Moderate	Negative	nearly dead	Sick	3.36	0.26	0.63
19-84	Mangilao Golf Course	13.47111, 144.84528	High	Lime	High	Negative	symptomless	Healthy	0.88	0.03	0.56
19-85	Mangilao Golf Course	13.47082, 144.84503	High	Lime	High	Positive	nearly dead	Sick	1.98	0	0.4
19-86	Mangilao Golf Course	13.37520, 144.73877	High	Tuff	High	Negative	nearly dead	Sick	4	0	1
19-87	Mangilao Golf Course	13.37788, 144.74162	High	Tuff	High	Positive	slightly damaged	Sick	1	0	1
19-88	Ritidian	13.64889, 144.85289	Low	Sand	Moderate	Negative	slightly damaged	Sick	0.9	0	1
19-89	Ritidian	13.65222, 144.85764	Low	Sand	Moderate	Negative	symptomless	Healthy	1.07	0.07	0.63
19-90	Cocos Island	13.23476, 144.64574	Low	Sand	None	Negative	distinctly damaged	Sick	1.08	0.08	0.22
19-91	Cocos Island	13.23701, 144.65102	Low	Sand	None	Negative	slightly damaged	Sick	0.86	0.08	0.26
19-92	Mangilao Golf Course	13.46753, 144.84236	High	Lime	Moderate	Positive	slightly damaged	Sick	2.1	0.11	0.6
19-93	Thousand Steps	13.46464, 144.85080	Low	Lime	None	Negative	symptomless	Healthy	0.83	0.06	0.45
19-94	Ysrael Beach	13.24797, 144.72690	Low	Sand	None	Negative	nearly dead	Sick	0.33	0.08	0.16
19-95	Ysrael Beach	13.24741, 144.72708	Low	Sand	None	Negative	slightly damaged	Sick	0.59	0.09	0.17
19-96	Sagan Kotturan Chamoru	13.50311, 144.78416	Low	Lime	None	Negative	slightly damaged	Sick	0.88	0.09	0.51
19-98	AAFB	13.56830, 144.93179	High	Lime	High	Negative	heavily damaged	Sick	0.8	0	0.6
19-99	AAFB	13.56314, 144.93079	High	Lime	Moderate	Negative	slightly damaged	Sick	3	0.14	0.71
19-100	Duenas Beach	13.25978, 144.73688	Low	Sand	Moderate	Negative	symptomless	Healthy	1.06	0.1	0.6
19-101	Duenas Beach	13.25963, 144.73735	Low	Sand	Moderate	Negative	slightly damaged	Sick	0.84	0.13	0.39
19-102	Tarague Beach	13.62340, 144.89664	Low	Sand	High	Negative	symptomless	Healthy	0.82	0.08	0.22
19-103	Watsons Farm Yigo	13.56594, 144.87816	High	Lime	None	Negative	slightly damaged	Sick	1.54	0.26	0.29
19-104	Watsons Farm Yigo	13.56674, 144.87776	High	Lime	None	Negative	symptomless	Healthy	0.92	0.16	0.19
19-105	Watsons Farm Yigo	13.56864, 144.87701	High	Lime	None	Negative	slightly damaged	Sick	0.92	0	0.33
19-106	Watsons Farm Yigo	13.56741, 144.87413	High	Lime	None	Negative	slightly damaged	Sick	1.06	0.03	0.36
19-107	Watsons Farm Yigo	13.56707, 144.87654	High	Lime	None	Negative	symptomless	Healthy	1.21	0.08	0.08
19-108	UOG Yigo Station	13.53309, 144.87161	High	Lime	Moderate	Negative	symptomless	Healthy	0.44	0.17	0.57
19-109	UOG Yigo Station	13.53297, 144.87364	High	Lime	Moderate	Negative	slightly damaged	Sick	0.67	0	0.57
20-123	Watsons Farm Yigo	13.56692, 144.87740	High	Lime	Moderate	Positive	heavily damaged	Sick	1.62	0.38	0.24
20-125	UOG Mangilao	13.43109, 144.80084	Low	Lime	None	Positive	nearly dead	Sick	2	0.13	0.27
20-126	UOG Mangilao	13.43128, 144.80281	Low	Lime	High	Positive	heavily damaged	Sick	4	0	1
20-129	Mangilao Golf Course	13.46781, 144.84233	High	Lime	High	Positive	slightly damaged	Sick	1.65	0.1	0.66
20-130	UOG Yigo Station	13.53231, 144.87267	High	Lime	Moderate	Positive	nearly dead	Sick	2.2	0.09	0.36
20-131	UOG Yigo Station	13.53231, 144.87267	High	Lime	Moderate	Positive	nearly dead	Sick	2.2	0.09	0.36
20-132	UOG Ija Station	13.26533, 144.71634	Low	Tuff	Moderate	Positive	nearly dead	Sick	3.4	0.29	0.62
20-133	UOG Ija Station	13.26578, 144.71692	Low	Tuff	Moderate	Positive	nearly dead	Sick	3.07	0.38	0.54
20-134	UOG Ija Station	13.26590, 144.71707	High	Tuff	Moderate	Positive	nearly dead	Sick	3	0.61	0.26
20-135	UOG Ija Station	13.26595, 144.71707	High	Tuff	Moderate	Positive	nearly dead	Sick	2.9	0.58	0.21
