# Supplementary material for: Taxonomic profiling of Nasutitermes takasagoensis microbiota to investigate the role of termites as vectors of bacteria linked to ironwood tree decline in Guam
Source: PLoS One. 2023 Dec 22;18(12):e0296081. doi: 10.1371/journal.pone.0296081 (PMC10745211; doi:10.1371/journal.pone.0296081)
Supplement: S2 Table — (XLSX) [file pone.0296081.s006.xlsx]

## Sheet: Sheet1
S2 Table. Number of reads across all samples, relative abundance of all the phyla associated with N. takasagoensis samples and the number of samples these phyla were observed in.
Phylum	Number of reads across all samples	Relative abundance (%)	Number of samples
Spirochaetes	823678	48.16	42
Fibrobacteres	707688	41.38	42
Bacteroidetes	61718	3.61	42
Proteobacteria	57851	3.38	42
Margulisbacteria	14451	0.84	42
Acidobacteria	13221	0.77	42
Planctomycetes	11174	0.65	42
Actinobacteria	8005	0.47	42
Synergistetes	3216	0.19	42
Firmicutes	3179	0.19	42
Tenericutes	3055	0.18	42
Chloroflexi	1102	0.06	42
Cyanobacteria	638	0.04	20
Elusimicrobia	531	0.03	26
Patescibacteria	523	0.03	25
Deinococcus-Thermus	46	<0.01	3
Gemmatimonadetes	45	<0.01	1
Verrucomicrobia	45	<0.01	2
Entotheonellaeota	44	<0.01	1
Epsilonbacteraeota	44	<0.01	1
Deferribacteres	43	<0.01	1
Fusobacteria	43	<0.01	1
