# Supplementary material for: Taxonomic profiling of Nasutitermes takasagoensis microbiota to investigate the role of termites as vectors of bacteria linked to ironwood tree decline in Guam
Source: PLoS One. 2023 Dec 22;18(12):e0296081. doi: 10.1371/journal.pone.0296081 (PMC10745211; doi:10.1371/journal.pone.0296081)
Supplement: S4 Table — (XLSX) [file pone.0296081.s008.xlsx]

## Sheet: Sheet1
S4 Table. The most abundant 20 ASVs associated with N. takasagoensis samples according to total number of reads with their assignments in SILVA and NCBI GenBank, their total number of reads along with the number of samples the ASVs were observed in and the average number of reads and standard deviation per sample.
Phylum	Order	Lowest SILVA assignment	Top GenBank match	Percent identity to top match	Accession number in GenBank	Number of reads	Number of samples	Average reads per sample	Standard deviation
Spirochaetes	Spirochaetales	uncultured Treponema sp.	uncultured Treponema sp.	0.974	AB255887.1	469228	42	11172	4444.25
Fibrobacteres	Fibrobacterales	uncultured Fibrobacteres bacterium	uncultured Fibrobacteres bacterium	0.9827	AB255945.1	462862	42	11021	5630.75
Spirochaetes	Spirochaetales	uncultured Treponema sp.	uncultured Treponema sp.	0.9783	EF453947.2	150272	42	3578	1,508 .33
Fibrobacteres	Fibrobacterales	uncultured Fibrobacteres bacterium	uncultured Fibrobacteres bacterium	0.9957	EF455000.2	132734	42	3160	2036.78
Spirochaetes	Spirochaetales	termite gut metagenome	uncultured Treponema sp.	1	EF454958.2	129732	42	3089	1514.09
Fibrobacteres	Fibrobacterales	uncultured Chitinivibrionia bacterium	uncultured Chitinivibrionia bacterium	0.9827	AB255928.1	86859	42	2068	1913.11
Spirochaetes	Spirochaetales	uncultured bacterium	uncultured bacterium	0.9741	KM023955.1	67650	42	1611	722.46
Proteobacteria	Rs-K70 termite group	uncultured delta proteobacterium	uncultured delta proteobacterium	0.9826	EF454740.2	44985	42	1071	569.36
Margulisbacteria	uncultured candidate division ZB3 bacterium	uncultured candidate division ZB3 bacterium	uncultured Candidatus Marinamargulisbacteria bacterium	0.9957	EF454953.2	14409	42	343	243.45
Bacteroidetes	Bacteroidales	uncultured bacterium	uncultured bacterium	0.9957	KM024025.1	14238	42	339	187.88
Bacteroidetes	Bacteroidales	uncultured Bacteroidetes bacterium	uncultured Bacteroidetes bacterium	0.9913	AB255906.1	14106	42	336	263.9
Fibrobacteres	Fibrobacterales	uncultured Fibrobacterales bacterium	uncultured Fibrobacterales bacterium	0.9736	EF454859.2	12811	37	305	496.87
Fibrobacteres	Chitinivibrionia Incertae Sedis	uncultured Chitinivibrionia bacterium	uncultured Chitinivibrionia bacterium	0.9957	AB255930.1	12372	42	295	187.12
Acidobacteria	Holophagales	Holophagaceae	uncultured bacterium	1	KM024015.1	10239	42	244	198.44
Planctomycetes	Pirellulales	uncultured planctomycete	uncultured planctomycete	1	KM651184.1	10048	42	239	136.78
Proteobacteria	Rhodospirillales	uncultured alpha proteobacterium	uncultured Alphaproteobacteria bacterium	0.9913	AB192062.1	8551	42	204	174.73
Bacteroidetes	Bacteroidales	uncultured Bacteroidetes bacterium	uncultured Bacteroidetes bacterium	1	AB255911.1	8537	42	203	103.96
Bacteroidetes	Bacteroidales	uncultured Bacteroidales bacterium	uncultured Bacteroidales bacterium	0.987	AB255907.1	7248	42	173	92.68
Bacteroidetes	Bacteroidales	Tannerellaceae	uncultured bacterium	0.9913	KM024037.1	5020	42	120	53.8
Spirochaetes	Spirochaetales	uncultured Spirochaetes bacterium	uncultured Spirochaetes bacterium	0.9739	KM651173.1	3337	39	79	82.78
