# Supplementary material for: Taxonomic profiling of Nasutitermes takasagoensis microbiota to investigate the role of termites as vectors of bacteria linked to ironwood tree decline in Guam
Source: PLoS One. 2023 Dec 22;18(12):e0296081. doi: 10.1371/journal.pone.0296081 (PMC10745211; doi:10.1371/journal.pone.0296081)
Supplement: S5 Table — Asterisks indicate significant effect. (XLSX) [file pone.0296081.s009.xlsx]

## Sheet: Sheet1
S5 Table. Pairwise comparison of groups within the factors Presence of Ralstonia, Altitude and Parent Material using PERMANOVA (999 permutations) and PERMDISP (1,000 permutations). Asterisks indicate significant effect.
			PERMANOVA		PERMDISP
Factor		Sample size	pseudo-F	p-value	F-value	p-value
Presence of Ralstonia
Negative	Positive	42	3.28	0.02*	0.24	0.67
Altitude
High	Low	42	2.84	0.03*	1	0.32
Parent Material
Lime	Sand	34	5.58	0.01*	1.4	0.25
Lime	Tuff	33	0.92	0.43	0.06	0.83
Sand	Tuff	17	4.28	0.01*	1.27	0.27
