# Supplementary material for: Taxonomic profiling of Nasutitermes takasagoensis microbiota to investigate the role of termites as vectors of bacteria linked to ironwood tree decline in Guam
Source: PLoS One. 2023 Dec 22;18(12):e0296081. doi: 10.1371/journal.pone.0296081 (PMC10745211; doi:10.1371/journal.pone.0296081)
Supplement: S6 Table — Significantly differential abundance was determined by ANCOM-BC at q value (adjusted p value) less than 0.05. W is the test statistic for determining differential abundance. Negative values for W depict that the ASV is significantly enriched in termites collected from trees that are a) Ralstonia negative compared to positive, or b) at high versus low altitude, or c) on lime compared to sand or tuff parent material and vice versa for positive W values. The enrichment of each ASV for a particular group is marked in blue. (XLSX) [file pone.0296081.s010.xlsx]

## Sheet: Sheet1
S6 Table. ASVs with significant differential abundance in termites collected from Ralstonia positive versus negative trees, low versus high altitude, sand versus lime, and tuff versus lime parent material. Significantly differential abundance was determined by ANCOM-BC at q value (adjusted p value) less than 0.05. W is the test statistic for determining differential abundance. Negative values for…
Phylum	Family	Lowest SILVA assignment	Differential abundance
a) Presence of Ralstonia (Positive versus Negative)
			W (Positive)	Positive	Negative
Bacteroidetes	uncultured bacterium	uncultured bacterium	-4.76937
Spirochaetes	Spirochaetaceae	uncultured Treponema sp.	-4.02167
b) Altitude (Low versus High)
			W (Low)	Low	High
Spirochaetes	Spirochaetaceae	uncultured Treponema sp.	-5.08295
Spirochaetes	Spirochaetaceae	uncultured Treponema sp.	-3.97
c) Parent Material (Sand versus Lime)
			W (Sand)	Sand	Lime
Fibrobacteres	uncultured bacterium	uncultured Chitinivibrionia bacterium	5.32104
Fibrobacteres	uncultured bacterium	uncultured Fibrobacteres bacterium	4.48028
Margulisbacteria	uncultured candidate division ZB3 bacterium	uncultured candidate division ZB3 bacterium	4.25072
Spirochaetes	Spirochaetaceae	uncultured bacterium	-7.15409
Spirochaetes	Spirochaetaceae	uncultured Treponema sp.	-4.69491
Spirochaetes	Spirochaetaceae	uncultured Treponema sp.	-4.41544
Spirochaetes	Spirochaetaceae	uncultured Treponema sp.	-4.21109
Phylum	Family	Lowest SILVA assignment	Differential abundance
c) Parent Material (Tuff versus Lime)
			W (Tuff)	Tuff	Lime
Actinobacteria	uncultured bacterium	uncultured bacterium	3.94897
Bacteroidetes	Tannerellaceae	uncultured bacterium	7.61049
Bacteroidetes	Dysgonomonadaceae	uncultured bacterium	5.721
Bacteroidetes	Dysgonomonadaceae	uncultured bacterium	4.36965
Bacteroidetes	Tannerellaceae	uncultured bacterium	4.13936
Fibrobacteres	Fibrobacteraceae	uncultured Fibrobacteres bacterium	6.96603
Fibrobacteres	Fibrobacteraceae	uncultured Fibrobacteres bacterium	4.90152
Margulisbacteria	uncultured candidate division ZB3 bacterium	uncultured candidate division ZB3 bacterium	-3.95787
Planctomycetes	Pirellulaceae	uncultured planctomycete	4.24638
Spirochaetes	Spirochaetaceae	uncultured Treponema sp.	6.65562
Spirochaetes	Spirochaetaceae	uncultured Treponema sp.	6.37707
Spirochaetes	Spirochaetaceae	uncultured bacterium	5.83622
Spirochaetes	Spirochaetaceae	uncultured Treponema sp.	5.64832
Spirochaetes	Spirochaetaceae	uncultured Treponema sp.	5.57956
Spirochaetes	Spirochaetaceae	uncultured Treponema sp.	-5.20244
Spirochaetes	Spirochaetaceae	uncultured Treponema sp.	-5.17852
Spirochaetes	Spirochaetaceae	uncultured Treponema sp.	5.04494
Spirochaetes	Spirochaetaceae	uncultured Treponema sp.	5.00808
Spirochaetes	Spirochaetaceae	uncultured Treponema sp.	4.79008
Spirochaetes	Spirochaetaceae	uncultured Treponema sp.	4.53834
Spirochaetes	Spirochaetaceae	uncultured Treponema sp.	4.15019
Spirochaetes	Spirochaetaceae	uncultured Treponema sp.	4.12065
Spirochaetes	Spirochaetaceae	uncultured Treponema sp.	4.06779
Tenericutes	Acholeplasmataceae	uncultured Mollicutes bacterium	4.25777
