# Supplementary material for: Taxonomic profiling of Nasutitermes takasagoensis microbiota to investigate the role of termites as vectors of bacteria linked to ironwood tree decline in Guam
Source: PLoS One. 2023 Dec 22;18(12):e0296081. doi: 10.1371/journal.pone.0296081 (PMC10745211; doi:10.1371/journal.pone.0296081)
Supplement: S7 Table — (XLSX) [file pone.0296081.s011.xlsx]

## Sheet: Sheet1
S7 Table. Pairwise differences in consumption (above the diagonal) between four treatments with different natural wood pieces (along the diagonal) by N. takasagoensis workers and Tukey's Studentized Range Test results (below the diagonal) for the four-choice bioassay.
Difference in consumption of food source (g)
Rs Negative and Low Wetwood Bacteria	0.06	0.04	0.14
0.24	Rs Positive and Low Wetwood Bacteria	-0.01	0.08
0.58	0.93	Rs Negative and High Wetwood Bacteria	0.1
0.01	0.08	0.02	Rs Positive and High Wetwood Bacteria
p value
