# Supplementary material for: Taxonomic profiling of Nasutitermes takasagoensis microbiota to investigate the role of termites as vectors of bacteria linked to ironwood tree decline in Guam
Source: PLoS One. 2023 Dec 22;18(12):e0296081. doi: 10.1371/journal.pone.0296081 (PMC10745211; doi:10.1371/journal.pone.0296081)
Supplement: S8 Table — Asterisks indicate the significant differences. (XLSX) [file pone.0296081.s012.xlsx]

## Sheet: Sheet1
S8 Table. Significant differences in alpha diversity (Pielou’s evenness, Faith's PD, ASV richness, Shannon diversity) and beta diversity (Weighted Unifrac distance) between the bacteria communities of termites on day 6 of Phase 1 (feeding on filter paper with Ralstonia) and Phase 2 (2 days after transfer to filter paper without Ralstonia). Asterisks indicate the significant differences.
	Metric	Kruskal-Wallis ANOVA	p value
Alpha diversity	Pielou’s evenness	33.64	6.64E-09*
	Faith's PD	10.72	0.001*
	ASV richness	6.81	0.009*
	Shannon diversity	29	7.24E-08*
		PERMANOVA
Beta diversity	Weighted unifrac	pseudo-F	p value
		38.38	0.001*
