# Supplementary material for: Taxonomic profiling of Nasutitermes takasagoensis microbiota to investigate the role of termites as vectors of bacteria linked to ironwood tree decline in Guam
Source: PLoS One. 2023 Dec 22;18(12):e0296081. doi: 10.1371/journal.pone.0296081 (PMC10745211; doi:10.1371/journal.pone.0296081)
Supplement: S9 Table — Significance of differential abundance was determined by ANCOM-BC at q value less than 0.05. W is the test statistic for determining differential abundance. Positive values for W depict that the ASV is significantly enriched in Phase 1 (6 days) and negative values for W depict significant enrichment in Phase 2 (8 days). The phase in which an ASV is enriched is marked in blue for easy interpretation. (XLSX) [file pone.0296081.s013.xlsx]

## Sheet: Sheet1
S9 Table. Differentially abundant ASVs between the two phases of the experiment (Phase 1: After 6 days of feeding on filter paper with Ralstonia and Phase 2: After transfer to filter paper without Ralstonia for an additional 2 days). Significance of differential abundance was determined by ANCOM-BC at q value less than 0.05. W is the test statistic for determining differential abundance. Positive…
Taxon			Differential abundance
Phylum	Family	Lowest SILVA assignment	W (Phase 1 (6 days))	Phase 1 (6 days)	Phase 2 (8 days)
Fibrobacteres	Fibrobacteraceae	uncultured Fibrobacterales bacterium	7.27	7.26687
Fibrobacteres	Fibrobacteraceae	uncultured Fibrobacterales bacterium	5.95	5.95268
Fibrobacteres	Fibrobacteraceae	uncultured Fibrobacterales bacterium	5.81	5.80527
Fibrobacteres	uncultured bacterium	uncultured Chitinivibrionia bacterium	5.79	5.79106
Fibrobacteres	Fibrobacteraceae	uncultured Fibrobacterales bacterium	5.53	5.53245
Fibrobacteres	Fibrobacteraceae	uncultured Fibrobacterales bacterium	5.38	5.37764
Fibrobacteres	Fibrobacteraceae	uncultured Fibrobacterales bacterium	5.08	5.07953
Fibrobacteres	Fibrobacteraceae	uncultured Fibrobacterales bacterium	4.72	4.71654
Fibrobacteres	Fibrobacteraceae	uncultured Fibrobacterales bacterium	4.69	4.68653
Fibrobacteres	Fibrobacteraceae	uncultured Fibrobacterales bacterium	4.65	4.65152
Fibrobacteres	Fibrobacteraceae	uncultured Fibrobacterales bacterium	4.3	4.29717
Fibrobacteres	Fibrobacteraceae	uncultured Fibrobacterales bacterium	4.3	4.29611
Fibrobacteres	Fibrobacteraceae	uncultured Fibrobacterales bacterium	3.97	3.96557
Fibrobacteres	Fibrobacteraceae	uncultured Fibrobacterales bacterium	3.93	3.92921
Spirochaetes	Spirochaetaceae	uncultured Treponema sp.	8.6	8.60109
Spirochaetes	Spirochaetaceae	uncultured Treponema sp.	-8.51		-8.50592
Spirochaetes	Spirochaetaceae	uncultured Spirochaetes bacterium	-6.9		-6.89807
Spirochaetes	Spirochaetaceae	uncultured Treponema sp.	-6.77		-6.7669
Spirochaetes	Leptospiraceae	uncultured bacterium	-6.74		-6.74127
Spirochaetes	Spirochaetaceae	uncultured Treponema sp.	-6.5		-6.50031
Spirochaetes	Spirochaetaceae	uncultured Treponema sp.	6.17	6.17032
Spirochaetes	Spirochaetaceae	uncultured Spirochaetes bacterium	5.96	5.95896
Spirochaetes	Spirochaetaceae	uncultured Treponema sp.	5.93	5.92628
Spirochaetes	Spirochaetaceae	uncultured Spirochaetaceae bacterium	-5.86		-5.86403
Spirochaetes	Spirochaetaceae	uncultured Treponema sp.	5.86	5.86038
Spirochaetes	Spirochaetaceae	uncultured Treponema sp.	5.77	5.77413
Spirochaetes	Spirochaetaceae	uncultured Treponema sp.	-5.7		-5.69533
Spirochaetes	Spirochaetaceae	uncultured Treponema sp.	-5.57		-5.56843
Spirochaetes	Spirochaetaceae	uncultured Spirochaetes bacterium	5.52	5.52313
Spirochaetes	Spirochaetaceae	uncultured Treponema sp.	-5.44		-5.43803
Spirochaetes	Spirochaetaceae	uncultured Treponema sp.	-5.32		-5.32014
Spirochaetes	Spirochaetaceae	uncultured Treponema sp.	5.17	5.17317
Spirochaetes	Spirochaetaceae	uncultured Treponema sp.	5.13	5.12709
Spirochaetes	Leptospiraceae	uncultured spirochete	5.1	5.10013
Spirochaetes	Spirochaetaceae	Termite Treponema cluster	5.06	5.10013
Spirochaetes	Spirochaetaceae	uncultured Treponema sp.	-5.03		-5.03424
Spirochaetes	Spirochaetaceae	uncultured Treponema sp.	5.02	5.01881
Spirochaetes	Spirochaetaceae	uncultured Treponema sp.	5	5.00127
Spirochaetes	Spirochaetaceae	uncultured Spirochaetes bacterium	4.96	4.95947
Spirochaetes	Spirochaetaceae	uncultured Treponema sp.	4.92	4.92254
Spirochaetes	Spirochaetaceae	uncultured Treponema sp.	4.89	4.892
Spirochaetes	Spirochaetaceae	uncultured Treponema sp.	4.83	4.83347
Spirochaetes	Spirochaetaceae	uncultured Treponema sp.	4.69	4.68551
Spirochaetes	Spirochaetaceae	uncultured Treponema sp.	-4.65		-4.64719
Spirochaetes	Spirochaetaceae	uncultured Treponema sp.	4.64	4.63699
Spirochaetes	Spirochaetaceae	uncultured Treponema sp.	4.56	4.5565
Spirochaetes	Spirochaetaceae	Termite Treponema cluster	-4.54		-4.54184
Spirochaetes	Spirochaetaceae	uncultured Treponema sp.	4.51	4.50675
Spirochaetes	Spirochaetaceae	uncultured Treponema sp.	4.5	4.4971
Spirochaetes	Spirochaetaceae	uncultured Treponema sp.	4.48	4.47673
Spirochaetes	Spirochaetaceae	uncultured Treponema sp.	-4.46		-4.45732
Spirochaetes	Spirochaetaceae	uncultured Spirochaetes bacterium	4.34	4.34043
Spirochaetes	Spirochaetaceae	uncultured Treponema sp.	4.32	4.31569
Spirochaetes	Spirochaetaceae	Termite Treponema cluster	-4.21		-4.20952
Spirochaetes	Spirochaetaceae	uncultured Treponema sp.	4.2	4.19885
Spirochaetes	Spirochaetaceae	uncultured Treponema sp.	-4.18		-4.18065
Spirochaetes	Spirochaetaceae	uncultured Treponema sp.	4.15	4.1469
Spirochaetes	Spirochaetaceae	uncultured Treponema sp.	4.14	4.13694
Spirochaetes	Spirochaetaceae	uncultured Treponema sp.	4.07	4.07473
Spirochaetes	Spirochaetaceae	uncultured Treponema sp.	3.99	3.98883
Spirochaetes	Spirochaetaceae	uncultured Treponema sp.	-3.95		-3.95367
Spirochaetes	Spirochaetaceae	uncultured Treponema sp.	3.94	3.94219
Spirochaetes	Spirochaetaceae	uncultured Treponema sp.	-3.92
Bacteroidetes	uncultured bacterium	uncultured Bacteroidetes bacterium	-7.29		-7.29423
Bacteroidetes	uncultured bacterium	uncultured Bacteroidales bacterium	6.04	6.04321
Bacteroidetes	Dysgonomonadaceae	uncultured bacterium	-5.3		-5.30125
Bacteroidetes	Dysgonomonadaceae	uncultured Bacteroidales bacterium	-4.82		-4.81881
Bacteroidetes	Rikenellaceae	uncultured Bacteroidales bacterium	4.6	4.59758
Bacteroidetes	Tannerellaceae	uncultured bacterium	-4.37		-4.37294
Bacteroidetes	Dysgonomonadaceae	uncultured Bacteroidales bacterium	-4.27		-4.267
Bacteroidetes	Tannerellaceae	uncultured bacterium	-3.95		-3.94597
Firmicutes	Peptococcaceae	uncultured Firmicutes bacterium	-7.77		-7.77117
Firmicutes	Enterococcaceae	Enterococcus raffinosus cftri2200	-7.74		-7.74351
Firmicutes	Ruminococcaceae	uncultured Firmicutes bacterium	-7.41		-7.41429
Firmicutes	Ruminococcaceae	uncultured Lachnospiraceae bacterium	7.15	7.14912
Firmicutes	Ruminococcaceae	uncultured Firmicutes bacterium	-6.11		-6.11302
Firmicutes	Christensenellaceae	uncultured Clostridiales bacterium	-6.11		-6.10825
Firmicutes	Ruminococcaceae	uncultured Lachnospiraceae bacterium	-5.75		-5.75376
Firmicutes	Ruminococcaceae	uncultured Clostridiaceae bacterium	-5.66		-5.65605
Firmicutes	Lachnospiraceae	uncultured bacterium	5.57	5.57054
Firmicutes	Peptococcaceae	uncultured Veillonellaceae bacterium	5.53	5.52852
Firmicutes	Christensenellaceae	uncultured bacterium	-5.02		-5.01736
Firmicutes	Peptococcaceae	uncultured Firmicutes bacterium	-4.76		-4.76088
Firmicutes	Christensenellaceae	uncultured bacterium	-4.73		-4.72538
Firmicutes	Christensenellaceae	uncultured rumen bacterium	-4.57		-4.56505
Firmicutes	Christensenellaceae	uncultured bacterium	-4.55		-4.55135
Firmicutes	uncultured bacterium	uncultured Clostridiales bacterium	4.47	4.46731
Firmicutes	Peptococcaceae	uncultured Firmicutes bacterium	-4.27		-4.26554
Firmicutes	Ruminococcaceae	uncultured Lachnospiraceae bacterium	4.19	4.1871
Firmicutes	Ruminococcaceae	uncultured Firmicutes bacterium	-4.18		-4.1793
Firmicutes	uncultured bacterium	uncultured Firmicutes bacterium	-4.08		-4.08491
Firmicutes	Christensenellaceae	uncultured bacterium	-4.04		-4.04146
Planctomycetes	Pirellulaceae	uncultured Planctomycetales bacterium	-7.04		-7.04483
Planctomycetes	Pirellulaceae	uncultured planctomycete	-4.99		-4.99462
Planctomycetes	Pirellulaceae	uncultured planctomycete	-4.07		-4.07364
Planctomycetes	uncultured bacterium	uncultured alpha proteobacterium	6.49	6.49297
Planctomycetes	Rhodocyclaceae	uncultured bacterium	-5.42		-5.41976
Planctomycetes	Desulfovibrionaceae	uncultured bacterium	-4.63		-4.62887
Planctomycetes	Desulfovibrionaceae	uncultured bacterium	-4.06		-4.06117
Acidobacteria	Propionibacteriaceae	uncultured actinobacterium	-4.57		-4.56542
Acidobacteria	Propionibacteriaceae	uncultured actinobacterium	-4.42		-4.42385
Acidobacteria	uncultured bacterium	uncultured actinobacterium	-4.17		-4.16735
Acidobacteria	Holophagaceae	uncultured Acidobacteriales bacterium	-4.12		-4.11619
Acidobacteria	uncultured bacterium	uncultured bacterium	-4.1		-4.09672
Acidobacteria	Holophagaceae	uncultured Acidobacteriales bacterium	-3.96		-3.9637
Acidobacteria	uncultured bacterium	uncultured bacterium	-3.94		-3.94383
Synergistetes	Synergistaceae	uncultured bacterium	-4.56		-4.56016
