# Supplementary material for: Taxonomic profiling of Nasutitermes takasagoensis microbiota to investigate the role of termites as vectors of bacteria linked to ironwood tree decline in Guam
Source: PLoS One. 2023 Dec 22;18(12):e0296081. doi: 10.1371/journal.pone.0296081 (PMC10745211; doi:10.1371/journal.pone.0296081)
Supplement: S10 Table — Phase 1: Termites were fed for 2, 4, and 6 days with different concentrations of Ralstonia. Phase 2: Termites fed for 6 days with Ralstonia were fed for two additional days on filter paper only. (XLSX) [file pone.0296081.s014.xlsx]

## Sheet: Sheet1
S10 Table. Lack of significant differences in alpha diversity (Pielou’s evenness, Faith's PD, ASV richness, Shannon diversity) and beta diversity of the bacteria community of termites in both phases of the no-choice experiment with respect to the initial feeding with different Ralstonia concentrations (No Ralstonia, 10-8, 10-6, and 10-4). Phase 1: Termites were fed for 2, 4, and 6 days with diffe…
	Metric	Phase 1: Feeding on filter paper with different Ralstonia concentrations			Phase 2: Transfer to filter paper without Ralstonia
		Kruskal-Wallis ANOVA	p value		Kruskal-Wallis ANOVA	p value
Alpha diversity	Pielou’s evenness	2.87	0.41		4.15	0.24
	Faith's PD	1.81	0.61		3.23	0.35
	ASV richness	0.61	0.89		5.21	0.16
	Shannon diversity	0.05	0.99		4.65	0.2
		PERMANOVA			PERMANOVA
Beta diversity	Weighted unifrac	pseudo-F	p value		pseudo-F	p value
		1.14	0.27		0.6	0.83
