# Supplementary material for: Taxonomic profiling of Nasutitermes takasagoensis microbiota to investigate the role of termites as vectors of bacteria linked to ironwood tree decline in Guam
Source: PLoS One. 2023 Dec 22;18(12):e0296081. doi: 10.1371/journal.pone.0296081 (PMC10745211; doi:10.1371/journal.pone.0296081)
Supplement: S11 Table — Phase 1: Termites were fed for 2, 4, and 6 days with different concentrations of Ralstonia. Phase 2: Termites fed for 6 days with Ralstonia were fed for two additional days on filter paper only. (XLSX) [file pone.0296081.s015.xlsx]

## Sheet: Sheet1
S11 Table. Alpha diversity (Pielou’s evenness, Faith's PD, ASV richness, Shannon diversity) and beta diversity of bacteria community of termites with respect to duration of feeding in both phases of the no-choice experiment. Phase 1: Termites were fed for 2, 4, and 6 days with different concentrations of Ralstonia. Phase 2: Termites fed for 6 days with Ralstonia were fed for two additional days o…
	Metrics	Phase 1 (2, 4, 6 days)			Phase 1 (6 days) versus Phase 2 (8 days)
		Kruskal-Wallis ANOVA	p value		Kruskal-Wallis ANOVA	p value
Alpha diversity	Pielou’s evenness	16.9	0.0002*		67.25	1.65E-Q4*
	Faith's PD	9.98	0.006*		34.66	1.43E-07*
	ASV richness	6.27	0.04*		25.22	0.00001*
	Shannon diversity	16.09	0.0003*		10.22	3.39E-13*
		PERMANOVA			PERMANOVA
Beta diversity	Weighted unifrac	pseudo-F	p value		pseudo-F	p value
		14.59	0.0009*		40.55	0.0010*
		Pairwise PERMANOVA			Pairwise PERMANOVA
		pseudo-F	q value		pseudo-F	q value
	2 days to 4 days	13.28	0.001*		12.74	0.0012*
	4 days to 6 days	2.52	0.010*		2.66	0.0010*
	2 days to 6 days	34.16	0.010*		34.12	0.0012*
	2 days to Phase2	-	-		91.85	0.0012*
	4 days to Phase2	-	-		41.72	0.0012*
	6 days to Phase2	-			37.72	0.0012*
