# Supplementary material for: Taxonomic profiling of Nasutitermes takasagoensis microbiota to investigate the role of termites as vectors of bacteria linked to ironwood tree decline in Guam
Source: PLoS One. 2023 Dec 22;18(12):e0296081. doi: 10.1371/journal.pone.0296081 (PMC10745211; doi:10.1371/journal.pone.0296081)
Supplement: S12 Table — Significance of differential abundance was determined by ANCOM-BC at q value less than 0.05. W is the test statistic for determining differential abundance. Positive values for W depict that the ASV is significantly enriched at 2 days compared to 4 days or 6 days and vice versa for negative W values. The significant enrichment of each ASV for a particular time point is marked in blue. (XLSX) [file pone.0296081.s016.xlsx]

## Sheet: Sheet1
S12 Table. Differentially abundant ASVs in Phase 1 (between 2 days and 4 days, and between 2 days and 6 days) of the experiment. Significance of differential abundance was determined by ANCOM-BC at q value less than 0.05. W is the test statistic for determining differential abundance. Positive values for W depict that the ASV is significantly enriched at 2 days compared to 4 days or 6 days and vi…
Taxon			Differential abundance
2 days vs 4 days
Phylum	Family	Lowest SILVA assignment	W (4 days)	2 days	4 days
Fibrobacteres	Fibrobacteraceae	uncultured Fibrobacterales bacterium	-4.48924
Fibrobacteres	Fibrobacteraceae	uncultured Fibrobacterales bacterium	-4.35052
Fibrobacteres	Fibrobacteraceae	uncultured Fibrobacterales bacterium	-4.19024
Fibrobacteres	Fibrobacteraceae	uncultured Fibrobacterales bacterium	-4.56774
Fibrobacteres	Fibrobacteraceae	uncultured Fibrobacterales bacterium	-3.92435
Fibrobacteres	Fibrobacteraceae	uncultured Fibrobacterales bacterium	-4.39952
Fibrobacteres	Fibrobacteraceae	uncultured Fibrobacterales bacterium	-3.46285
Fibrobacteres	Fibrobacteraceae	uncultured Fibrobacterales bacterium	-3.24433
Fibrobacteres	Fibrobacteraceae	uncultured Fibrobacterales bacterium	4.02115
Spirochaetes	Spirochaetaceae	uncultured Treponema sp.	-4.12468
Spirochaetes	Spirochaetaceae	uncultured Treponema sp.	-3.70482
Spirochaetes	Spirochaetaceae	uncultured Treponema sp.	-3.58756
Spirochaetes	Spirochaetaceae	uncultured Treponema sp.	-4.08749
Spirochaetes	Spirochaetaceae	uncultured Treponema sp.	4.27307
Bacteroidetes	Rikenellaceae	uncultured Bacteroidales bacterium	-4.21008
Firmicutes	Ruminococcaceae	uncultured Firmicutes bacterium	-3.66767
Patescibacteria	Patescibacteria	uncultured bacterium	4.0889
Proteobacteria	Moraxellaceae	Acinetobacter sp. SJ-15	3.7889
Taxon			Differential abundance
2 days vs 6 days
Phylum	Family	Lowest SILVA assignment	W (6 days)	2 days	6 days
Fibrobacteres	Fibrobacteraceae	uncultured Fibrobacterales bacterium	-5.94369
Fibrobacteres	Fibrobacteraceae	uncultured Fibrobacterales bacterium	-4.67921
Fibrobacteres	Fibrobacteraceae	uncultured Fibrobacterales bacterium	-4.38323
Fibrobacteres	Fibrobacteraceae	uncultured Fibrobacterales bacterium	-7.45923
Fibrobacteres	Fibrobacteraceae	uncultured Fibrobacterales bacterium	-5.57791
Fibrobacteres	Fibrobacteraceae	uncultured Fibrobacterales bacterium	-5.37328
Fibrobacteres	Fibrobacteraceae	uncultured Fibrobacterales bacterium	-5.08087
Fibrobacteres	Fibrobacteraceae	uncultured Fibrobacterales bacterium	-4.63696
Fibrobacteres	Fibrobacteraceae	uncultured Fibrobacterales bacterium	-4.47496
Fibrobacteres	Fibrobacteraceae	uncultured Fibrobacterales bacterium	-4.26348
Fibrobacteres	Fibrobacteraceae	uncultured Fibrobacterales bacterium	-4.21364
Spirochaetes	Spirochaetaceae	uncultured Spirochaetaceae bacterium	3.92926
Spirochaetes	Spirochaetaceae	uncultured Treponema sp.	-5.24155
Spirochaetes	Spirochaetaceae	uncultured Treponema sp.	5.11474
Spirochaetes	Spirochaetaceae	uncultured Treponema sp.	-4.77678
Spirochaetes	Spirochaetaceae	uncultured Treponema sp.	-4.555
Spirochaetes	Spirochaetaceae	uncultured Treponema sp.	-4.24994
Spirochaetes	Spirochaetaceae	uncultured Treponema sp.	-4.09993
Spirochaetes	Spirochaetaceae	uncultured Treponema sp.	4.51163
Spirochaetes	Spirochaetaceae	uncultured Treponema sp.	4.08571
Bacteroidetes	Dysgonomonadaceae	uncultured Bacteroidales bacterium	4.58986
Bacteroidetes	uncultured	uncultured Bacteroidetes bacterium	4.17716
Bacteroidetes	Rikenellaceae	uncultured Bacteroidales bacterium	-4.7386
Bacteroidetes	Rikenellaceae	uncultured Bacteroidales bacterium	4.11136
Bacteroidetes	Rikenellaceae	uncultured Bacteroidales bacterium	4.17489
Firmicutes	Ruminococcaceae	uncultured Firmicutes bacterium	-4.41249
Firmicutes	uncultured	uncultured Clostridiales bacterium	4.08385
Patescibacteria	Patescibacteria	uncultured bacterium	3.7996
Proteobacteria	uncultured	uncultured alpha proteobacterium	-4.5137
Proteobacteria	uncultured	uncultured rumen bacterium	4.39848
Proteobacteria	Moraxellaceae	Acinetobacter sp. SJ-15	5.03417
